# Supplementary material for: Profiling of Essential Oils from the Leaves of Pistacia lentiscus Collected in the Algerian Region of Tizi-Ouzou: Evidence of Chemical Variations Associated with Climatic Contrasts between Littoral and Mountain Samples
Source: Molecules. 2022 Jun 28;27(13):4148. doi: 10.3390/molecules27134148 (PMC9268259; doi:10.3390/molecules27134148)
Supplement: Supplementary file 1 [file molecules-27-04148-s001.zip]

Archive with 1 entries (1 files):
- molecules-1711866-supplementary.pdf
